# Supplementary material for: Games between stakeholders and the payment for ecological services: evidence from the Wuxijiang River reservoir area in China
Source: PeerJ. 2018 Mar 8;6:e4475. doi: 10.7717/peerj.4475 (PMC5845578; doi:10.7717/peerj.4475)
Supplement: Supplemental Information 1 [file peerj-06-4475-s001.xls]

## Sheet: WTPdata
	Supplemental Files 1: Data gathered from survey for willingness to pay for ecological compensation of Wuxijiang river basin
Gender of the interviewee（male=1;female=0）	Age of the interviewee	Education degree of the interviewee	Occupation of the interviewee	Family annual income of the interviewee	Wether the interviewee know the price of water("1" for no, "2" for yes )	The price of water(Yuan/Ton)	Wether the interviewee know the consumption of the family("1" for no, "2" for yes )	Family water consumption of the interviewee(Ton/Month)	Interviewee's attention degree concerned about the environmental damage problems	Interviewee's views about how much the percentage of global diseases related to water is	Interviewee's views about how much the percentage of the global child deaths caused by drinking water problems is	The interviewee's understanding degree of the concepts of "ecological crisis", "safe drinking water" and "ecological compensation"	Interviewee's attitude toward the necessity of dealing with ecological destruction and environmental pollution problems	Interviewee's attitude toward the relationship the ecological environment changes in the upstream of Wuxijiang River with you	Interviewee's attititude toward which is more effective measure to solve the ecological environmental protection problems of Wuxijiang river	Interviewee's attititude toward who should pay for economic compensation	Interviewee's willingness to pay for economic compensation ("1"=no;"2"=yes)	Interviewee's reasons for unwillingness to pay for economic compensation	Interviewee's attitude toward what is the maximum amount of money the family is willing to pay per month	Interviewee's attititude toward annual payment per family	Interviewee's attitude toward payment mode	Interviewee's attitude toward what is compensation amount as a conservationist	Interviewee's attitude toward what is compensation amount as a organization
0	63	1	1	8	1		1		1	4	4	2	2	2	2	2	1	5				2	2
1	40	3	10	2	1		1		3	1	1	2	2	4	2	1	1	1				1	1
1	29	3	2	4	2	1.8	2	30	2	3	2	1	2	4	3	1	1	5				4	1
1	51	2	4	7	1		1		3	1	1	2	2	1	1	2	2		20	100	2	4	2
0	50	2	5	2	1		1		3	1	1	2	3	3	1,2,3	1,2	2		10	200	2	2	1
1	73	2	10	2	2	1.5	1		1	2	3	1	1	4	2	1	2		10	200	3	4	1
1	28	6	4	8	1		1		1	2	1	1	1	2	2	4	2		80	200	1	4	2
1	48	1	10	1	1		1		3	1	1	3	2	2	2	2	2		30	200	1	4	2
1	76	1	10	1	1		1		1	1	1	2	2	3	2	2	1	1				2	1
0	78	1	6	1	2	1.8	2	2	3	1	1	3	3	3	3	1	1	5				3	2
1	45	2	6	4	2	2	2	10	3	1	1	2	3	4	2	3	1	5				2	1
0	12	1	10	3	1		1		4	1	1	3	2	2	2	1	1	1				2	1
0	25	5	3	5	1		1		2	1	1	2	2	2	1,2	1,2	2		10	100	2	2	1
1	19	5	10	1	2	2	2	12	1	3	3	1	1	4	1	2	2		10	100	1	4	2
0	20	5	10	2	1		1		3	2	2	2	2	2	2	2	1	5				3	2
0	72	1	10	1	1		1		4	1	1	2	3	2	1,2	1	1	1				3	3
1	49	2	10	5	1		1		3	2	2	2	2	2	2	2	2		30	350	1	4	2
0	10	1	10	1	1		1		4	1	2	3	2	4	1	1	2		30	300	1	4	2
1	40	2	10	1	1		1		2	4	2	2	1	2	4	1	1	1				4	2
0	59	1	6	1	2	1.8	2	15	1	1	1	3	3	1	1	1	2		10	150	3	4	2
0	37	2	10	4	1		1		4	1	1	3	3	3	1	2	1	2				1	2
1	38	2	10	5	2	1.8	2	8	1	4	1	2	1	4	1	1	2		10	400	3	4	2
0	40	2	5	6	1		1		2	2	1	2	3	4	2	2	2		20		2	4	3
1	33	5	4	8	1		1		2	2	3	2	1	4	2	1	1	5				4	3
1	14	2	10	6	1		1		2	3	2	2	1	4	2	1	2		10	100	1	4	2
1	37	1	2	2	2	1.8	1		2	2	2	2	3	3	2	1	1	2				3	2
1	53	1	10	2	2	1.8	2	25	4	2	1	3	2	2	2	2	2				3	4	2
0	59	1	10	4	2	1.8	1		4	1	1	3	2	2	2	1	1	1				4	1
0	25	5	10	6	1		2	10	2	2	3	2	1	2	2	2	2		50	300	3	3	2
1	71	1	10	8	2	1.8	2	23	3	4	4	3	2	2	2	1	1	1				3	1
1	23	4	2	5	1		1		2	4	4	2	2	2	2	2	2		50	500	2	2	2
0	21	5	10	2	1		1		3	1	1	3	3	2	1,2,3	2	1	1				2	1
1	62	1	6	3	1		1		4	1	1	3	3	2	2,3	2,3	1	1				2	1
0	61	1	6	3	2	1.8	1		3	1	2	3	3	2	2,3	2	1	1				4	1
0	61	1	6	3	2	1.8	2	3	4	1	1	2	2	2	2	2	1	1				4	1
0	34	3	10	2	2	1.8	2	2	2	2	2	2	2	2	2	1	1	5				3	2
0	40	2	10	2	2	1.8	2	3	2	3	3	2	1	4	1	1	1	1				4	2
0	28	3	5	3	1		1		2	3	1	1	3	4	2	1	1	5				2	2
1	55	2	10	2	2	1.8	2	4	1	2	3	2	1	2	2	2	1	5				3	2
1	50	1	10	1	1		1	2	2	2	2	2	3	4	3	4	1	5				4	1
0	16	2	10	1	1		1		3	1	2	2	4	3	3	3	1	1				3	2
1	65	1	10	1	1		1		2	2	2	3	4	4	1	1	1	1				3	2
0	71	1	10	2	2	1.8	1		2	1	1	1	3	2	1	1	1	1				4	2
1	75	1	6	2	1		1		3	2	2	2	4	2	3	2	1	1				4	3
0	46	2	6	2	1		1		3	2	2	3	3	3	2,3	1	1	5				3	2
1	42	2	5	4	1		1		2	2	2	2	2	4	4	4	1	5				4	1
0	59	1	6	4	1		1		3	1	1	2	2	2	2	2	1	1				4	1
1	57	1	6	3	1		1		2	1	2	2	2	2	1,2,3，	2.3	1	1				4	1
1	50	2	2	4	1		1		3	1	1	2	3	2	1,2,3	2,3	2		20	100	2	4	1
0	27	5	1	5	1		1		3	2	2	1	1	4	2	4	2		10		2	1	1
0	45	1	10	2	1		1		3	1	2	3	3	4	3	1	2		10	1000	2	4	3
1	23	5	10	2	2	1.8	2	8	3	2	2	2	2	2	2	1	2		50	400	1	1	1
0	13	1	10	2	1		1		3	1	2	2	2	2	1	1	1	5				3	2
0	20	5	10	1	1		2	10	3	1	1	2	2	2	2	1	2		20	300	1	4	2
1	39	2	10	5	2	1.8	1		3	3	1	2	3	4	2	1	2		50		1	1	1
0	51	2	10	2	1		2	1	3	2	2	2	2	2	2	1	2		20	50	1	4	1
0	45	2	10	1	2	1.8	2	8	3	1	1	2	4	3	2	2	2		20	100	1	1	2
1	46	2	10	7	1		1		2	1	1	2	1	2	2	1	2		100		2	1	2
1	75	1	6	1	1		1		3	2	2	2	3	3	3	1	2		10	100	1	4	2
1	65	1	6	3	1		1		3	1	1	1	1	4	3	1	2		20	500	1	3	1
0	59	1	6	1	2	1.8	2	1	2	3	3	3	2	4	1	1	1	1				4	2
1	70	1	10	1	2	1.8	1		3	1	1	3	1	4	2	1	1	1				1	2
1	34	3	10	8	1		1		2	3	3	2	1	4	2	1	5	5				1	2
0	15	2	10	2	1		1		3	2	3	1	1	4	1	2	1	3				1	1
0	58	1	10	2	2	1.8	1		3	1	1	3	2	4	2	1	1	2				1	2
0	34	2	10	4	1		1		3	3	2	2	2	4	2	1	1	5				3	3
0	67	1	6	1	1		1		2	3	3	3	3	4	2	1	1	1				4	2
1	34	3	10	2	1		1		2	3	2	2	3	4	3	1	1	5				4	1
0	50	2	6	2	2	1.8	2	2	2	2	2	1	1	1	1	2	1	1				4	3
0	46	1	10	4	1		1		2	4	2	3	2	2	4	1	1	5				4	1
0	42	2	5	6	1		1		2	1	1	2	1	2	1	1	1	5				4	1
1	52	2	10	1	2	1.8	1		1	1	1	1	1	2	2	1	1	5				1	1
0	24	4	8	5	1		1		3	1	1	2	1	2	3	1	1	5				4	2
1	52	1	10	2	2	1.8	2	5	2	2	4	2	1	2	2	1	1	5				1	2
1	50	1	10	2	2	1.8	2	5	1	4	4	3	1	4	2	1	1	5				4	2
1	33	3	10	2	1		1		2	3	4	2	1	4	2	4	1	1				2	3
0	50	1	1	8	2	1.8	2	25	2	2	4	2	2	4	2	4	2		50	600	1	2	2
0	45	1	10	5	1		1		2	2	1	2	2	4	2	4	2		10	500	1	1	2
0	46	2	1	2	2	1.8	2	3	1	1	1	1	1	4	1	1	2		50	50	1	2	2
1	60	3	8	3	2	1.8	2	5	1	3	1	1	2	4	2	1	2		20	200	3	3	2
0	50	1	6	4	1		1		2	2	2	1	3	4	2	4	2		10	100	4	3	2
1	39	4	8	5	2	1.8	2	9	2	2	2	2	2	4	2	1	2		10	100	1	3	2
0	26	5	8	2	1		1		2	2	2	2	2	4	1	3	1	5				1	1
1	41	2	10	7	1		1	2	1	1	3	3	3	1	2	1	2		10	200	3	1	1
0	42	4	8	3	1		1		2	3	4	1	3	1	2	1	2		20	100	1	1	1
0	25	4	10	5	1		1		2	3	4	2	2	2	2	1	2		100	1000	1	1	1
1	57	1	9	2	1		1		2	1	1	2	2	4	2	4	2		10	100	1	4	1
1	31	5	8	8	2	1.8	2	5	1	2	1	1	1	4	1	1	2		50	50	2	1	3
1	53	3	6	2	2	1.8	1		3	1	1	2	2	4	1	1	2		10	10	1	4	2
0	43	1	10	2	1		1		2	1	1	3	1	4	2	1	2		10	1000	1	4	2
0	68	1	6	1	1		2	3	3	2	2	2	2	2	3	3	1	1				4	1
1	63	1	6	1	1		1		4	1	3	3	3	4	1	1	1	1				1	2
0	58	1	6	1	2	1.8	1		3	3	2	2	3	2	3	2	1	1				4	1
1	68	1	10	3	1		2	5	3	2	2	2	2	2	3	2	2		20	200	3	3	2
1	54	1	10	1	2	1.8	1		3	1	3	2	1	3	2	4	2		20	200	3	3	2
1	51	1	10	1	1		1		3	2	1	3	3	2	1	1	1	1				4	2
1	64	1	6	1	1		1		3	2	3	3	3	4	1	1	1	1				1	3
0	44	1	6	2	2	1.8	2	2	2	1	1	2	3	4	1	1	2		10	50	4	4	2
1	71	1	10	1	1		1		3	2	2	3	2	4	2	1	1	4				4	2
0	25	5	7	7	1		1		2	4	4	1	1	4	2	2	2		80	500	3	1	2
1	78	1	6	1	1		1		3	1	2	2	3	3	3	3	1	1				4	2
0	42	2	10	1	2	1.8	2	10	4	2	1	2	3	4	1	1	2		10		3	4	2
0	27		10	1	1		1		3	3	2	2	1	4	2	4	2		10		2	1	3
1	51	1	6	2	1		1		3	3	2	2	2	2	2	3	2		30	200	3	4	3
1	32	3	5	4	1		2	16	2	4	4	2	2	4	1	2	2		30	300	3	1	1
1	28	3	10	1	1		1		3	4	4	2	1	4	2	1	2		10		3	1	2
0	81	1	10	1	1		1		4	1	1	3	4	1	2	1	1	4				4	2
1	71	1	10	1	1		1		3	3	4	2	1	1	2	2	2		10	200	2	4	2
1	61	2	10	1	2	1.8	1		3	2	2	2	2	3	1,2	1	1	5				4	1
1	73	1	10	1	1		1		4	1	1	3	3	3	2	1	1	1				1	1
0	35	2	10	2	2	1.5	1		3	2	1	1	2	3	1	1	2		20	600	1	2	3
0	67	1	10	1	1		1		2	2	3	2	1	4	3	4	1	1				4	2
0	51	1	6	1	1		1		3	1	1	3	3	4	1	1	2		10		3	4	3
1	78	1	10	1	1		1		4	2	2	3	3	4	2	2	2		10	100	3	1	1
1	63	1	6	1	2	1.8	1		3	1	3	3	3	4	1	1	2		10	100	3	4	3
0	43	2	10	1	2	1.9	1		2	1	1	1	2	4	2	4	1	5				1	1
1	53	1	10	1	1		1		3	2	3	2	1	3	3	1	1	5				2	3
1	62	1	10	1	1		1		3	2	2	2	2	2	2	1	2		10	500	3	3	2
1	45	1	6	2	2	1.8	1		3	2	1	3	3	4	1	1	2		10	300	4	4	2
0	62	1	6	1	1		2	6	3	2	2	2	3	2	2	1		3			1	2
0	47	1	6	2	2	1.8	2	2.5	3	1	1	3	2	2	3	2	2		10	100	3	1	2
0	51	1	10	1	1		1		4	1	1	3	4	1	2	1	1	1,5				1	1
0	82	1	10	1	1		1		4	1	1	3	2	3	1	1	1	1				3	2
0	53	1	10	1	1		1		3	2	1	2	3	4	1	1	2		10	100	3	3	2
1	59	1	10	6	1		2	3	3	3	2	2	1	4	2	2	2		10	50	3	4	2
0	52	1	5	1	1		1		4	1	1	3	3	2	1	1	1	4			1	2
0	58	1	10	1	1		1		3	2	2	3	3	2	2	2	1	4			1	2
1	15	2	10	3	1		1		4	2	1	2	3	3	2	4	1	2				1	2
1		3	10	2	1		2	10	4	2	2	2	2	4	3	1,2	2		80	500	1	4	3
0	56	1	10	1	1		1		4	1	1	3	3	2	1	1	1	1,5				4	1
1	57	1	2	5	1		1		1	2	2	1	2	4	1,2	1	2		50	1000	1	3	3
1	85	1	10	1	1		1		2	3	3	3	2	4	2	1	1	1				4	3
1	28	3	2	4	2	2	1		3	3	2	2	3	4	2	1	2		100	500	1	4	2
1	55	1	4	2	2	2	2	3	3	1	1	2	3	2	1	1	2		10	100	1	4	2
0	45	3	5	5	1		1		3	2	2	2	2	2	2	2	1	1				1	1
0	65	2	5	2	2	1.8	2	2	2	1	1	2	3	3	2	1	2		10	100	1	4	2
0	60	2	10	2	1		1		3	1	1	3	3	3	2	1	1	1				4	2
0	13	2	10	8	1		1		2	1	1	2	1	2	1	1	2		20	300	1	4	2
0	12	1	10		1		1		2	1	2	2	3	2	1	4	2		200	600	2	1	3
0	52	2	10	2	1		1		3	1	1	2	3	2	1	1	1	1				3	2
0	45	1	5	2	2	2	2	8	4	1	1	3	3	2	1	1	1	1				3	2
0	65	2	10	2	2	1.8	2	1	3			2	3	2	1、2	1	2		10	200	1	3	3
1	69				1		1		2	1	1	2	3	2	2	2	1	1				4	2
1	74	1	10	2	2	1.8	2	2	3	1	2	2	3	4	3	2	2		10	1000	1	4	1
1	71	2	10	2	2	1.8	2	2	4	1	1	3	3	2	1	1	2		10	200	1	3	2
0	60	3	6	5	1		1		4	1	1	2	3	2	2、3	1、2	1	1				4	1
0	59	2	6	3	1		1		4	1	1	3	3	2	2、3	3	1	1				2	3
0	63	1	6	3	2	1.8	2	10	4	1	1	3	3	2	3	1、2	2		10	100	2、3	2	1
1	68	1	6	4	1		1		3	1	2	2	3	2	1、2、3	1、2	1	1				4	1
0	59		6	3	1		2	4.5	4	1	1	2	3	2	2、3	2	1	1				2	1
0	67	1	10	2	2	1.8	2	4	3	1	1	2	3	2	2	2	1	1				2	1
0	65	2	10	2	1		1		3	1	1	2	2	2	1	2	1	5				3	3
0	61	1	10	1	1		2	1	4	2	2	1	3	4	3	2	1	5				4	1
1	61	1			2	1.8	2	4	1			1	3	4	3	2	1	1				4	1
0	48	1	10	3	2	1.8	2	3	3	1	2	3	3	2	2、3	2、3	2		10	100	2	2	1
0	72	2	6	2	2	1.8	2	3	4	1	1	3	2	3	1	2	2		10	150	1	4	1
1	59	1	10	4	2	1.8	1		3	1		3	3	2	2、3	2	1	5				2	1
0	38	5	8	8	1		1		2	2	2	2	1	4	2	2	1	5				4	1
1	57	1	10	2	1		1		2	1	1	2	3	2	2	2	1	5				4	1
0	35	5	8	4	2	1.8	2	12	2	2	3	2	2	2	1	1	2		20		2	1	3
1	71	2	6	2	1		1		4	1	1	3	3	2	2	2	1	1				3	2
0	71	1	10	2	1		1		4	1	1	3	3	2	2、3	2	1	5				4	1
1	59	1	6	3	1	1.8	1		3	1	1	2	3	2	2、3	2、3	2		0	100	2	4	1
0	55	2	5	3	2	1.8	2	2	3	2	3	2	3	2	2	2	2		20	100	1	4	3
1	67	2	5	2	2	2	2	1	3	2	2	2	2	2	2	1	1	1				3	1
1	68	1	10	1	2	1.8	1		4	1	1	3	4	1	4		1	2				4	1
0	27	3	10	5	2	2	1		3	2	2	2	2	4	2	4	1	5				1	1
0	59	1	10	1	2	1.8	2	10	2	2	1	3	1	4	1	4	2		10	100-200	1	4	2
1	65	1	6	5	2	1.8	2	5		1		3	3	1	2	1	1	4				4	1
0	70	1	6	1	1		2	10	3	3	2	3	3	2	3	1	1	1				4	2
1	31	3	10	8	2	2	1		2	3	2	1	2	2	1	2	2		10	100	3	4	1
1	44	2	10	3	2	1.8	2	10	2	3		3	2	4	2	1	1	3				4	1
1	33	3	10	3	1		2	2	2	4	4	1	2	4	1	1	2		30	500	3	1	1
1	18	3	10	2	1		1		2	2	2	2	3	4	1	2	2		20	800	3	1	1
0	55	1	10	1	2	2	2	4	2	1	4	2	1	4	2	4	2		10	500	1	3	2
0	65	1	10	1	2	1.8	1		2	1	1	2	1	4	1	1	1	1				1	2
0	64	1	10	1	2	1.8	1		3	1	1	2	2	4	1	1	1	1				3	2
0	55	2	5	1	2	2	2	2.3	2	2	2	3	3	4	2	1	2		10	100	3	4	2
1	61	1	10	1	2	1.8	1		4	4	2	3	2	4	2	1	2		10	100	3	4	1
0	60	1	10	1	1		1		4	1	1	3	3	2	1	2	2		10	100	3	4	2
1	25	5	7	5	1		1		2	4	3	3	3	2	2	1	1	1、5				4	1
0	56	1	10	1	1		1			1	1	3	2	4	2	1	1	5				1	1
0	30	3	5	2	1		1		2	3	4	2	1	4	1	4	2		10		1	1
1	61	1	5	1	2	1.8	2	1		2	2	2	1	4	2	2、4	1	1、5
0	62	1	6	1	1		1		1	4	4	2	2	4	2	1	2			200	3	3	2
0	50	1	10	1	1		1			1	1	3	4	4	2	1	2		10		3	4	1
1	66	1	10	1	2	1.8	2	3	2	4	1	2	1	4	2	1	2		10	250	1	3	2
0	60	1	10	1	2	1.8	2	3	2	2	2	2	2	4	2	1	2		10	200	1	4	2
0	69	1	10	1	1		1		3	1	1	2	2	4	2	1	1	2				3	2
0	64	1	10	1	2	1.8	2	3	2	1	2	2	2	4	2	4	2		10	200	1
1	16	2	10	1	1		1		3	1	2	2	2	2	2	4	2		10		3	4	1
0	54	1	10	1	1		1		3	1	1	3	1	4	2	1	1	1				4	2
1	43	2	5	3	2	1.8	2	25	1	2	2	3	3	4	1	1	2		10		3	4	2
0	58	2	10	1	2	1.8	2	2	3	1	1	3	3	2	1	1	1	2				4	2
1	43	2	5	4	1		1		1	1	1	3	3	4	3	1	2		10	5000	4	1	2
0	34	3	10	3	1		1		2	4	4	2	1	4	2	4	1	5				2	2
0	26	5	7	2	1		1		3	3	3	2	2	4	2	4	2		20	1000	1	4	1
1	78	1	6	1	1		1		4	2	1	3	3	2	2、3	2	1	4				2	2
0	79	1	10	1	1		1		4	1	1	3	3	2	2、3	2	1	5				2	1
0	48	1	6	2	1		1		4	2	1	2	3	2	2、3	2、3	1	5				4	1
1	67	2	10	1	1		1		4	2	1	3	3	2	2、3	1、2、3	1	5				4	1
1	79	1	10	1	1		1		4	1	1	3	3	2	2、3	1、2、3	1	5				4	1
1	83	1	10	1	1		1		3	1	1	2	3	2	2、3	2、4	1	5				2	1
1	71	2	10	1	2	1.8	1		4	1	1	2	3	2	2、3	2、3	2			100	2	2	1
0	64	1	10	2	2	1.8	1		4	1	1	2	3	2	1、2、3	2、3	1	5				4	1
0	79	2	10	2	1		1		4	1	1	1	3	3	2	2	1	5				3	2
0	48	1	10	3	1		1		4	1	1	3	3	2	2	1	2		20	400	1	3	1
0	49	1	10	2	1		1		3	2	2	2	3	2	3	2	1	5				4	3
1	26	3	5	4	1		1		3	1	1	2	3	2	2	3	1	5				4	2
0	27	5	8	6	2	1.8	2	7	3	2	2	2	2	4	1	1	2		50	1000	1	4	1
0	26	1	10	1	2	2	2	4	4	1	1	3	3	2	1	1	1	3				3	3
1	81	1	10	1	2	1.8	2	2	4	1	1	3	3	2	3	4	1	1				4	3
0	72	2	10	2	1		1		3	1	1	2	3	2	1	1	2		20	300	1	3	2
0	75	1	10	1	2	2	1		4	1	1	3	3	2	1	1	1	1				4	3
0	45	2	4		1		1		3	1	1	2	3	2	1	1	1	1				4	3
0	68	1	10	1	2	1.8	2	2	4	1	1	3	3	2	2	1	1	1				4	1
1	79	1	10	1	1		1		4	1	1	3	3	2	2	2	1	1				4	2
0	26	4	5	3	1		1		3	2	2	2	3	2	2	2	2		30	500	1	4	1
1	51	3	8	6	1		1		2	2	1	2	3	3	2	1	2		50	600	1	3	2
1	36	4	4	6	1		1		3	1	2	2	3	4	1	1	1	5				4	1
1	25	5	3	6	1		1		2	1	2	2	3	4	1、2	1	2		20	300	2	4	3
0	15	3	10	1	1		1		3	1	2	2	3	4	3	3	2		30	500	1	4	3
1	45	2	10	3	2	2	1		4	1	2	3	3	4	2、3	2	1	5				4	3
0	49	3	4	5	2	1.8	2	4	3	1	1	2	2	2	2	2	2		20	400	2	4	1
1	81	1	10	2	1		1		4	1	2	3	3	1	3	1	1	1				4	1
0	72	1	10	2	1		1		4	1	1	3	4	3	3	2	1	2				4	1
0	20	5	10	1	1		1		2	1	1	2	3	4	2、3	1	2		20	100		4	2
1	19	3	10	1	1		1		3	1	1	2	3	4	1、2	3	2		30	600	1	4	1
1	73	1	10	2	1		1		4	1	1	3	4	1	2、3	1	1	1				3	2
1	78	2	10	2	2	1.8	1		3	1	1	2	2	2	2、3	2、3	2			50	2	2	1
0	67	1	6	1	1		1		4	1	1	3	4	2	2、3	2	1	1、5				2	1
1	68	1	6	2	1		1		4	1	1	2	3	2	2、3	1、2、3	1	5				2	1
1	73	1	6	1	1		1		4	1	1	3	3	2	2	2	1	1				1	1
0	78	1	10	1	1		1		4	1	1	3	3	2	2	2	1	1				2	1
1	68	2	6	2	1		1		4	2	2	3	3	2	2	2	1	1				4	1
1	78	1	10	2	2	1.8	2	2	3	1	1	3	3	2	2	2	1	5				4	3
1	40	5	1	4	2	1.8	2	70	2	3	2	2	2	4	2	4	2		50	1000	2	4	2
1	36	5	7	7	2	1.8	2	6	2	4	4	2	1	4	1	2	1	1				1	2
0	40	5	7	8	2	1.8	2	12	2	2	2	2	3	4	3	4	1	5				3	2
1	48	5	1	5	2	1.8	2	20	1	2	2	2	3	4	2	1	2				3	3	2
1	40	5	7	8	2	1.8	2	10	2	3	4	1	2	4	2	1	2		50	500	1,2	4	1
0	15	2	10	8	1		1		2	1	2	2	2	4	4	4	2		10	100	1	4	2
1	78	5	1	8	2	1.6	2	5	2	2	4	1	2	1	2,3	4	2	4	20	500	3	2
0	50	4	1	5	2	1.8	2	25	2	3	2	2	3	4	1,2,3	2	1	5
0	26	5	1	8	1		1		3	2	2	2	1	4	2	1	2		50		1	1	1
1	21	5	10	8	1		1		3	2	1	1	3	2	2	2	2		200	500	3	3	2
0	21	4	10	8	1		1		3	1	2	2	3	4	2	4	2		50	500	2	1	1
1	16	2	10	3	1		1		2	2	3	2	2	4	2	4	2		120	10000	1	2	2
0	40	5	8	8	2	1.4	2	10	2	2	1	2	2	4	1,2	1	1		6税收			2	1
0	48	3	10		1		1		3	3	1	2	2	4	2	4	2		10		2	1	2
0	39	4	10		2	2.8	2	10	1	2	1	2	2	4	1	2	1	5				3	1
1	60	3	3	5	2	1.5	2	6	1	2	2	1	1	2	1	2	2		50		2	3	2
0	44	3	10		1		1		2	4	4	2	3	4	1	4	2		10	100	2	4	1
0	27	5	10	8	2	1.8	2	6	2	2	2	2	1	2	2	1	1	5				1	1
0	15	2	10	8	1		1		2	3	4	2	1	2	4	4	2		200		1	3	2
0	44	2	10	5	2	1.8	2	7	2	2	2	2	3	4	2	1	1	3				2	1
1	67	5	11	8	2	1.8	2	14	1	2	1	1	1	4	3	2	2				1
1	28	4	1	8	2	1.3	2	10	2	2	2	2	1	4	2	4	2		100	2000	1	1	1
0	40	2	10	5	2	1.8	2	8	2			2	3	4	2	1	2		200	200	1	4	1
1	47	4	1	8	2	1.8	2	20	2	4	4	1	3	4	3	4	2		100	1000	1
1	58	5	10	8	2	1	2	10	2	4	4	1	2	4	3	2	2		50	1000		3	3
1	56	5	7	6	1		1		3			2	2	2	2	1	2		100	1000	3	1	1
0	60	5	8	6	1		2	10	2	2	1	2	1	4	1	1	2		500	1000	2	4	2
0	47	2	4	1	2	2.8	2	7	2	4	4	2	3	3	1,2	1	2		20		1	4	1
0	40	5	1	7	2	1.8	2	10	2	3	4	1	2	2	1,2	1	2		50		1	4	1
1	40	3	5	2	1		1		2	3	1	2	1	4	1,2,3,4	1,2,3,4	2				4	1	1
1	23	2	5	2	1		1		4	1	1	3	3	2	4	4	2		50		1	4	3
0	50	3	4	1	1		1		2	4	3	3	1	2	1	2	2		50	100	2	2	1
1	14	2	10	8	2	1.8	2	9	4	1	1	2	3	2	2	1	2		50	100	2	4	2
0	37	3	10	8	1		1		2	2	2	2	1	2	2	1	1	5				3	2
1	75	3	10	5	2	18	2	10	2	2	2	2	3	2	2	4	2		10	100	1	4	1
1	37	3	4	8	1		1		2	4	4	4	2	2	2	4	2		100	500	4	1	2
1	44	5	1	8	1		1		1	2	1	1	1	4	2	1	2		100		1	1	1
0	13	1	10	4	2	1.6	2	10	2	2	1	1	3	4	4	1		5				4	1
1	50	5	2	8	1		1		1	2	1	2	1	4	2	1	1	5				3	3
0	58	2	10	8	1		1		2	1	1	2	1	4	1	4	2		10	100	3	2	1
0	40	4	3	5	1		1		2	2	3	1	1	4	4	4	2		100		2	4	3
1	22	5	10	1	1		1		2	3	3	2	2	3	2	1	2		10	10	1	1	1
1	20	2	10	8	1		1		2	3	4	1	2	4	1,2,3,4	1,2,3	2		100	1000	2	4	3
0	30	5	2	8	2	1.8	2	10	3	2	2	2	2	4	2	1	2		10		1	4	1
0	36	6	1	8	1		1		2	2	3	1	1	4	2	4	2		50	500	4	1	2
0	45	5	7	8	2	1.8	2	15	2	2	2	1	2	4	2	1	2		50	200	1	4	3
1	40	4	1	8	1		1		2	3	4	1	1	4	2,3	1,3,4	2		50		4	2	2
0	35	5	1		2	1.8	2	15	1	4	2	1	2	4	1	1	1	5				4	2
1	33	3	2	8	2	1.8	2	10	2	4	4	2	3	4	1	1	2		50		3	3	2
0	33	5	1	8	1		1		2	4	3	1	1	4	1,2,3,	1,4	2		50	2000	3	4	1
1	58	5	1	8	1		2	10	3	2	1	1	1	2	2	2,3	2		50	100	3	1	1
0	43	4	7	4	2	1.8	2	8	3	1	1	2	2	3	3	2	2		10		2	1	2
1	25	5	2	3	1		1		3	2	4	2	3	4	2	4	2		50		2	2	2
1	45	4	4	5	2	1.3	1		2	3	2	2	2	4	2	1	2		200	1000	1
1	44	4	1	6	2	1.8	2	12	3	2		2	1	4	1	1	2		50	300	3	4	1
1	55	3	2		2	0.55	2	10	2		3	2	2	4	2	2	2		200	200	2	3
0	53	3	10		1		1		4	3	1	3	2	4	2	1	1
0	63	2	2	5		2	2	7	2	2	2	3	1	4	4	1	2		10	100-200	2
1	44	3	5	6	2	1.8	2	30	3	3	3	2	2	2	2	1	1
1	41	3	1	5	1		2	5	2	3	2	1	1	2	3	1	1	1
1	12	2	10	2	1		1		2	3	3	2	1	4	1	4	1
0	36	3	1	5	2	1.8	2	5	3	2	1	2	2	4		1	1		2	100	1000	4	3
1	68	2	10	4	2	1.8	2	10	2	2	1	3	1	3	1	1	1
0	62	2			2	1.8	2	10	2	2	4	1	1	4	2	1	1
1	70	1	10	2	2	1	2	5	3	2	2	2	1	2	2	2	1
1	60	1	10	4	2	1.3		2	7	3	2	2	1	1	4	4	2	2	2	120
0	70	2	10	3	2	1.85	2	10	2	1		1	1	4	1	1	2		10	100	1	1	2
0	53	4	1	8	1		1		1	2	2	1	1	4	2	1	2		10	500	2	1	1
1	75	2	1	3	2	1.3	2	15	2	2	1	3	1	4	1、2、3、4	2	2					4	2
1	36	3	5	4	2	1.8	2	10	3	2	3	2	1	4	2	1	1
1	28	3	10	3	2	1.8	2	10	2	2	2	2	2	2	2	1	1
1	41	3	2	4	2	1.8	2	10	1	2	2	2	2	4	2	4	1					5
1	30	3	10	3	2	1.8	2	10	2	2	2	2	2	4	2	4	2		50		3	4	1
1	50	2	1	3	2	1.8	2	30	2	1	1	2	3	2	3	2	1
1	28	5			2	1.8	1		2	2	2	2	1	4	1	4	2		50		2		1
0	59	3	2	4	1		1		4	3	2	2	3	2	1	1	1
0	57	3	10	1	1		2	10	2	2	2	2	1	4	1	2	2		100	100	1	4	3
0	15	2	10	2	1		1		3	3	3	2	2	4	2	4	2		50	200	1
0	44	2	5	2	2	1.5	2	10	3	1	1	1	2	2	4	2	1	1	2	100	200
0	25	5	10	8	1		1		3	2	2	2	2	2	1	4	2		50		2	4	2
1	66	1	5	3	2	1.1	2	30	3	1	1	2	2	4	2	1	1
1		5	2	7	1		1		2	2	3	3	3	4	2	4	1
0		3	10	3	1		1		2	3	4	2	2	2	2	1	2			100	1	1	1
1	32	3	10		2	2	1		3	3	2	2	2	4	2	1
1	57	3	3	3	1		1		2	2	4	2	1	4	1	2	1	5
1	54	4	4	7	1		1		1	3	1	2	2	4	2	1	2		100	100	3
1	36	3	2	8	2	2	2	10	2	2	2	1	2	4	2	1	1	3
1	36	3	2	5	2	3	2	10	1	2	1	2	2	4	2	4	2		300	1000	4	1	2
0	35	5	8	1	1		1		3	4	1	2	2	2	1	1	1	1、5				4	1
1	38	2	10		1		1		4	4	4	3	1	4	1	1	1
0	57	1	10	3	1		2	4	2	3	2	3	1	4	2	1	1
1	56	2	10	4	1		1		4	1	1	3	1	2	1	1	1
1	77	3	1	3	1		2	10	2	1	1	3	1	4	2、3	2	2
1	58	3	2	5	1		2	15	1	1	1	1	1	4	1	2	2
1	48	3	4	8	2	1.3	1		3	2	3	1	1	2	2	1、2、4	2		30	200
0	40	3	10	8	1		1		2	3	1	1	2	4	4	1	1
0	43	1	5	2	1		1		3	4	3	1	1	1	2	2	2		100		4
1	63	1	10	8	2	1.4	2	20	2	4	1	3	1	4	1	1	2		200		3
1	50	3	2	5	2	2.6	2	10	2	1	1	3	2	4	2	2	1
0	34	4	2	4	2	1.2	2	10	2			3	3	3	1	1	2		100
1	70	3	1	5	2	1.8	2	10	1	1	1	2	1	4	1	1、2	2		20	100
1	39	4	4	7	2	2	2	15	2	4	2		2	3	2	1	2			100	1	1	1
1	60	2	10		2	1.3	2	20	1	2	2	1	1	4	2	4	1	5				4	3
1	65	4	2	2	1		2	30	3	4	4	1	3	2	2	2	1	5
0	57	3	10	3	1		2	20	2	3	4	2	2	4	2	1	2		10
0	50	2	10	3	1		2	13	3	2	1	2	2	2	2	4	2		20	200	3	4	1
1	32	2	10		1		1		2	2	2	2	2	7	3	1	2		10		1	1	1
0	33	5	7	3	2	2	2	4	2	2	3	2	2	4	4	1、4	2		100	500	4	4	1
1	61		10	5	2	0.6	2	10	3	2	2	2	1	2	2	3	1						1
1	47	2		1	1		1		2	4	4	1	1	4	2	2	2		10	10	3	3	1
0		3	8	1	1		1		1	3	3	2	1	2	1、2	1	2		20		3		1
0	70	3	3	1	2	1.4	2	15	2	3	2	2	1	4	1、2	4	2		10		3	3	1
1	15	2	10	4	1		2	10	2	3	1	2	1	4	3	1	2		20	100	2	4	3
1	74	2	10	7	2	1.3	1		2	4	2	1	1	4	2	2	2		50			4	10
0	33	3	10	3	2	1.3	1		3	1	1	2	2	2	3	1	1	1				1	3
0	65	2	10	3	1		1		2	4
0	69	2	1	2	2	1.3	2	10	2	2	1	2	1	4	1	2	1	1				1	1
0	67	2	10	1	2	1	2	2	2	1	1	2	1	4	2	2	2	1					1
0	72	2	10		1		1						1		1	2	1	1
1		4	2	3	1		1		2	2	1	1	1	4
1	20	4	10	3	1		1		3	4	4	2	1	4	2	4	2		20	100	2	2	1
0	60	5	7	5	2	1	1		2	3	1	2	1	4	2	2	2			1000	3		1
0	53	4	7	7	2	1.3	2	20	2	3	1	2	1	4	1	3	2		30	1000	1	1	2
1	24	5			2	1.3	2	3	3	3		2	2	2	1	2	1	1
1	60	2	2	2	1.5	2	20	2	2	3	2	2	4	2	4	2	2			1		2	2
0	24	5	4	5	1		1		2	2	1	1	1	4	1	4	2		20	50	2	4	2
1	45	2	10	3	1		1		3	2	2	2	1	4	4	4	1					4	1
0	17	3			1		1		3	2	2	2	2	2	2	4	2		10		3	1	1
0	50	3	10	1	2	1	2	7	2	4	4	3	3	4	2	4	1	5				4	3
1	53	5	1	8	1		1		2	1	1	3	2	4	2	2	2		10	20	1	4	1
0	55	4	10	1	1		1		2	2	1	2	2	4	2	2	1	5				2	1
0	77	3	7		2	1.3	2	15	3	1	2	2	2	4	1	2	1	2				4	3
0	52	3	10	6	2	1.3	2	10	2	3	2	1	1	4	2	3	1	5				4	1
0	31	5	2	4	1		1		2	2	2	2	2	2	1	1	1	3				4	1
1		1	10		2	0.1	2	100					2	1		1
0	38	3	10	3	1		1		4	2	2	2	2	4	2	1	2		20	100	1	3	3
0	49	3	5	3	2	1.3	2	35	3	1	2	3	2	2	4	2	2		10	50	1	1	1
0	50	3	10	3	2	1.3	2	70		1		3	2	2	4	2	2		10	50	1	1	1
1	48	3	2	2	2	1.8	2	30	1	1	3	1	2	2	1、2	4	2		30	1000	1	1	1
0	24	2	10	3	2	1.3	2	50	2	1	1	1	3	1	4	1	1	1				4	3
0	50	5	7	8	2	0.8	1		2	1	1	1	2	4	1	2	2		10	1		3	2
1	76	3	2	3	2	1.3	2	50	2	3	1	2	3	1	2	2	1	5				1	2
0	3	10		2	1.1	2	30	2	4	3	1	2	4		1	1		1				3	3
1	21	4	1	2	1		1						3		2	1						1	1
1	70	2	10	3	1		1		3	2	2	2	2	4	1、2	4	1					4	2
1	62	3	3	4	2	2	2	30	1	4	2	2	1	2	2	4	1	5				1	1
0	60	3	10	1	1		2	10	4	1	1	3	1	4	2	2	2		10	100	1	3	2
0	45	2	1		2	1.3	2	8	2	3	3	2	2	2	1	1	1	5				3	3
1	17	2	10	8	1		1		3	3	4	2	3	2	2	4						4	2
1	75	3	10	1	1		1		2	3	4	1	1	4	2	4	2				1	4	1
1	47	2	5	2	1.3	2	2	2	2	1	2	2	2	2、3	4	2	1		10-100		4	2	2
0	50	2	10	3	2	2	2	50	2	2	1	2	2	4	1	1	2		20		1	4	2
1	29	5	1	8	2	2	2	3	4	2	2	2	2	2	1	2	2		20	3		4	2
0	28	5	7	5	2	1.3	1		2	2	2	2	3	4	2	2	1	5				4	1
1	34	5	1	6	2	1.8	2	30	1	4	3	1	3	2	2	1	1	5				4	3
0	27	5	10	8	1		1		3	1	1	2	3	2	3	1	1	5				4	1
1	45	3	5	8	2	1.8	2	9	3	4	4	2	3	4	2	4	2				3	4	1
1	32	5	8	5	1		1		1	2	4	2	1	3	2、3	4	2		2	200	1	4	2
1	40	5	1	5	2	1.8	1		2	3	2	2	3	4	3	2	2		50	1000	2	1	2
1	40	3	10	7	2	2	2	8	1	3	2	2	1	4	2	2、4	2	5				4	1
0	44	3	10	8	2	1.8	2	7、8	2	4	4	2	2	3	2	1	2		50	1000	3	1	1
1	50	5	1	8	2	0.45	1		2	3	1	2	2	2	2	1	2		100		2	4	3
1	26	3	10	8	2	1.8	1		2	4	3	2	2	2	2	1	1	5				1	1
1	50	5	1		1		1		2	1	1	2	1	3	2	4	2		50	500	3	3	2
1	72	4	7	7	2	15	1		2	4		2	3	2	2	1	2	5				2	2
1	30	5	10	8	1		1		3	1	1	2	1	4	2	1	2		30	50	1	4	3
0	30	5	8	8	2	1.8	2	30	2	4	3	1	2	4	2	4	2		100	100	1	4	2
0	37	3	10	2	1		1		3	2	2	2	3	2	4	1	2		10	100	2	2	3
0	30	4	10	2	2	1		3	2	2	3	3	1	2	4	1		5				4	3
0	25				1		1		2	2	1	2	1	3	1	1	1	5				4	1
1	69	3	10	5	1		1		3	2	3	2	3	1	3	2	1	5				1	1
1	37	3	1	7	2	1.8	2	20	3			2	1	4	2	1	2		10	100	3
0	34	4	7	7	2	1.8	1		2	3	2	2	2	4	1	1	2		10	100	1	1	2
		3	10	2	1.8	2	1	3	3	1	2	2	3	2	3	1		1				2	2
1	37	2	10	8	2	1.8	2	20	2	1	2	1	3	2	2	1	2		200	1000	2	1	1
1	32	5	1	8	1		1		2	2	4	1	2	2	2	4	2		50		3	4	2
1	53	3	2	4	2	2.8	2	10	2	2	2	2	2	2	2、3	4	1	1				1	1
1	58	2	10	1	2	2	2	100							3	4	2		10			3
0	42	5	7	7	1		2	10	2	4	3	2	2	2	2	1	1	3				3	3
1	40	4	5	2	2	1.8	2	10	2	2	3	2	1	2	3	4	2		20	240	3	3	2
1	44	3	2	4	2	1.8	2	15	2	2	2	2	2	4	2	1、2	2		50		2	2	1
0	40	5	1	5	2	1.8	2	10	2	2	4	1	1	4	2	1	2		50	5000	3	3	2
1	36	3	2	6	2	1.8	1		3	2	2	3	2	2	2	1	1	5
0	30	5	10	4	1		2	8	3	2	2	2	3	2	1	1	2		10	1000	1	1	1
0	27	2	4	1	1		1		2	2	3	2	3	4	1	4						4	1
0	40	5	8	8	1		2	6	2	2	2	2	2	4	2	2	1	5				3	2
1	20	3	10	4	2	1.8	2	10	4	3	1	2	3	2	1	1	1	2				4	1
0	58	1	10	2	2	1.8	1		2	3	1	3	3	4	1、2	2	2		20	50	3	1	2
1	35	5	7	8	2	1.8	2	8	2	2	2	2	2	2	4	2	1	3	2	100		4	2
1	40	5	7	8	2	1.8	2	15	2	2	2	2	1	4	2	4	1	5				3	1
1	66	3	10	3	2	1.5	2	4.5	2	4	1	2	3	4	2	2	2		10	100	3	1	1
1	34	3	4		2	1.2	2	10	2	2	2	1	2	2	2	3、4	2				2		1
1	37	3	10	4	2	0.8	2	20	2	2	2	2	2	4	2	1	2				3	4	3
1	19	3	10	5	2	1.8	2	8，10	3	3	1	2	3	4	1	4	1	5
1	43	3	10	5	2	1.8	2	6	2	3	3	2	3	2	2	4	2		50		4	3	1
1	59	4	10	8	2	1.8	2	5	2	1	2	1	4	4	2	4	2		10	100	3	4	3
1	28	5	7	8	1		1		2	2	2	2	1	4	2	4	2		50	1000	2	2	1
1	57	5	8	5	2	1	2	3	1	2	2	1	2	4	2	4	2		100	100		3	1
1	56	5	7	5	2	1.8	2	10	1	2	1	2	2	4	2	2	1					1	1
0	43	2	10		2	1.8	2	10	2	3	1	2	1	4	2	2	1					2	3
1	25	4	1	2	1		1		3	2	2	2	2	4	2	4	2		10	100	2	1	2
1	25	2	10	1	2	1.8	2	25	2		1	2	1	2			2		30	10	3	1	1
0	71	2	7	8	1		2	7	2	4	3	3	2	4	1、2、3、4	4	2		500	1		1	1
0	48	3	3	7	2	1.8	2	30	3	2	1	2	1	4	2	1	1	1				3	3
0	40	3	5	1	1		1		2	2	2	1	1	2	3	1	2		50	1000	1	2	1
0	80	3	3	5	1		1		3	1	2	2	3	2	3	2	1	5				4	1
1	40	4	2	6	2	1.8	1		2	2	1	2	3	4	1	2	1	5				3	2
1	30	5	7	6	1		1		2	2	2	2	2	2	1	2	2		30	300	1	4	1
1	87	2	10	1	1		1		3	2	2	3	3	3	2	2	1	5				1	2
1	55	4	1	5	2	1.8	2	5	3	3	3	2	1	2	2	1	1	2				2	1
0	29	4	3	4	1		1		3	1	1	2	2	2	2	2	1	5				4	1
0	50	1	5	3	1		1		3	1	1	2	2	2	2	1	1	5				2	1
1	45	3	4	7	1		1		2	1	1	2	1	3	2	2	1	5				2	1
0	64		10	2	1		1		4	1	1	2	2	2	3	1	1					1	2
0	58	3	5		1		2	10	3	2	2	2	3	2	2	2	1	1、4				4	2
0	38	3	10	5	2	1.8	2	20	1	2	2	1	3	1	3	1	2		30	100	1	1	1
1	71		10	2	2	1.8	2	8	4	1	1	3	3	2	2	2	2		10	200	2	2	1
0	74	1	10	1	2	1.8	2	12	3	1	1	3	3	2	2	2	2	2	20	100		1
0	71	2	10	2	1		1		3	1	1	2	3	2	2	2	1	1、5				2	1
0	32	3	5	6	2	1.8	2	9	3	2	2	2	2	3	2	1	1	5				1	2
0	45		2	4	1		2	20	2	2	1	2	2	2	2	2	1	5				2	2
0	46	3	5	3	2	1.8	2	8	3	1	2	2	3	2	3	2	1	5				1	2
1	50	4	2		1		1		3	2	1	2	2	3	2	2	2		20	400	1	3	2
0	30	5	2	6	2	1.8	1		3	2	1	2	2	3	2	2	2		20	300	1	1	2
1	70	5	7	4	1		2	10	2	4	3	2	2	4	3	1	2		10	500	3	2	1
0	78	5	10	7	1		1		3	1	1	2	2	3	2	2	2		200	300	1	4	2
1	57	4	10	7	1		1		2	2	3	2	2	2	2	1	2		10	500		1	2
1	47	5	2	7	2	1.8	2	8	1	3	3	2	1	4	1、2、3	2、3、4	2		160	500	2、3	2	3
0	39	5	10	8	2	1.8	2	7	2	3	3	2	2	4	2	1	2		10	500	3	2	1
1	45	4	8	8	1		1		2	1	3	2	2	4	2	1	2		100		2	4	2
0	26	5	10	1	1		1		3	3	1	3	3	4	2	4	2		30	200	3
0	30	4	7	5	2	1.85	1		2	2	2	1	2	4	3	1	2		100		2、4	3	2
1	60	3	4	8	1		1		3	1	1	3	2	3	2	2	1	5				1	1
0	55	3	5	3	1		1		3	1	2	2	3	4	2	1	2		10	100	1	3	2
1	47	3	5	5	2	1.8	1		3	1	1	1	3	3	2	2	1	5				4	2
1	58	5	3	8	1		2	8	2			3	3	2、3	3	4	2				1	3	2
0	51	3	3	5	2	1.8	1		3	2	2	2	3	3	2	1	2		20	250	1	4	1
1	73	1	10	1	1		1		3	1	1	2	2	2	2	2	1	1				2	1
1	60	1	10	2	2	1.8	1		2	1	1	2	2	2	2	1	1	1				2	1
1	70	1	10	1	2	1.8	2	10	4	1	1	2	3	2	2	3	2		10	100	2	2	1
0	32	5	1	7	2	1.8	2	10	2	2	2	2	2	4	1、2、3	1、2、3	2		10	100	1	1	1
0	64		10	2	2	1.8	2	1			1	2	4	1	2	2					3	4	1
0	32	5	2	5	1		2	8	2	3	4	2	2	2	2	2	2		10	250	2	2	2
1	29	5	6	4	1		1		1	1	2	1	4	3	1、4	1		5				1	3
1	32	5		2	2	1.8	2	5	3	2	4	2	1	4	2	2	2				1	4	3
0	35	4	1	3	1		1		4	3	3	3	1	4	2	4	2		20	100	2	2	1
0		5	7	8	1		2	15	2	3	3	1	1	4	2	2	2		20	500	3	1	1
0	29	5	10	8	1		1		3	1	3	2	3	4	2	4	2		30	1000	1	1	1
0	26	4	8		2	1.8	2	8	2	2	2	2	2	4	2	4	2				3	4	1
0	45	3	4	7	2	1.8	2	23	2	3	2	2	3	4	3	4	2		50		4	2	1
0	38	3	4	7	2	1.8	2	12	2	2	1	2	3	4	1、2、3	1、2、3	2		30	500	4	4	2
1	30	5	1	5	1		1		1	2	2	1	2	4	1	1	2		20	100	2	1	3
0	15	3	10	7	2	1.8	2	20	3	2	2	2	3	2	2	1	1	2				4	2
0	18	3	10	5	1		1		2	1	2	2	2	2	2	2	2		10	100	1	1	1
1	65	4	10	8	2	1.8	2	15	2	3	2	2	3	4	1,2,3,4	4	2		50	1000	1	2	1
0	42	3	10	2	2	1.8	2	10	3	3	2	2	1	4	1	4	2		20	200	2	3	2
1	26	5	1	7	2	1.5	2	10	2	2	2	2	2	4	3	1	2		100	2000	1	2	1
0	18	3	1	8	1		1		2	4	3	2	2	1	2	4	1	4				1	1
1	45	4	4	4	1		1		3	4	3	2	2	4	2	1	1	1				1	2
1	45	5	7	7	1		1		3	2	1	2	1	4	2	1	2		100	500	3	2	1
1	60	3	10	3	1		2	10	2	4	4	0	1	4	2	1	2		50	200	2	4	1
1	50	5	7	7	1		1		2	2	1	2	3	4	2	1	1	5				2	1
1	54	6	6	8	1		1		1	3	3	1	2	4	3	1	2		10	500	2	2	1
1	50	4	1	5	2	1.8	2	13	2	2	2	1	2	4	2	4	2		30		2	4	1
1	45	5	1	8	1		1		2	2	2	1	2	4	2	1	2		200	200	1	3	3
1	48	4	2	8	1		2	20	2	1	1	2	1	4	2	4	2		20		2	1	2
0	39	5	2	8	2	1.8	2	18	2	2	3	2	2	4	2	1	1	5				4	1
1	30	5	5	8	1		1		3	2	4	2	3	4	2	1	1	5				1	1
1	39	4	1	4	1		1		1	2	3	2	2	4	2	2	2		10	100	1	4	2
1	34	6	7	8	2	2	2	10	2	2	1	1	1	4	3	1	1	5				2	2
0	39	5	8	8	1		1		2	1	2	1	1	4	2	2	1	5				2	2
1	48	3	4	1	2	1.8	2	15	2	2	2	1	1	2	2	1	2		100		3	3	3
1	65	3	7	8	2	1.8	2	15	2	2	2	2	1	4	2	2	2		50	100	3	4	3
0	40	6	7	8	1		1		2	2	4	2	3	4	3	4	2		50		2	4	2
1	39	6	2	8	1		2	7	2	2	2	2	1	4	2	1,4	2		80	500	1	1	1
1	32	4	1	5	1		1		4	1	1	2	2	4	1	1	2		100		2	1	3
1	56	5	2	5	1		1		1	4	2	2	1	4	2、3	3、4	2		50		2、3	4	1
1	45	5	2	5	2	1.8	2	20	2	2	2	2	2	2	2	1	1	5				3	2
1	60	1	10	2	2	1.5	1		2	1	1	3	3	2	2	1、2	1	5				3	2
1	47	4	10	8	1		1		3	4	3	2	2	2、4	1、2、3	1、4	1	5				3	2、3
1	42	5	1	8	1		1		2	1	1	2	1	2	2	1	1	5
0	28	5	1	7	2	1	2	12	3	2	3	3	3	2	3	1、2	1	5				4	2
1	55	6	1	6	1		2	5	1	4	4	1	1	4	1、2、3	1、2、3、4	2		10		2	3	3
0	52	4	7	4	1		1		2	2	1	2	3	2	1	1	2		10	500	2	1	1
1	50	5	1	8	2	1	2	50	1	3	2	2	2	4	2、3	1	2		50	1000	3	1	1
1	18	3	10	1	2	3.5	2	35	2	3	4	3	1	4	1	4	2		200	1000	4	2	2
1	50	6	1	8	2	1.5	1		1	2	4	2	3	4	2	4	2		10	200	1
0	61	5	7	5	2	2.5	2	10	2	1	1	1	2	4	2	2	2			500	3	1	2
1	50	2	10	1	2	1.8	1		4	1	1	2	2	1	3	1、2	1	1				1	1
0	23	3	10	1		1			4	1	1	2	3	1	4	4	2		20		3	1	3
1	48	5	1	8	2	1.8	2	8	3	2	2	2	2	2	1、2、3	1	1	5				4	1
0	40	4	1	8	1		1		2	2	2	3	3	4	2	4	2			2000	3	3	1
1	36	5	8	8	2	2	2	10	1	3	3	2	1	4	2	4	2		100		1	4	2
0	45	4	8	2	1		2	15	3	2	2	2	3	2	1	4	2		20	1000	2	4	1
1	52	5	1	8	2	1.3	2	15	2	2	1	2	3	1	1、3	1	1	5				4	1
0	34	4	1	5	2	1.8	2	8	2	2	1	2	3	2	2	1	1	5				4	3
1	59	1	10		1		1		2	3	2	3	3	4	2	1	1	5
1	50	3	1	7	1		2	8	1			2		4	2	1	1	5				1	1
0	36	5	7	5	2	2	2	30	2	2	2	2	2	4	2	4	2		20		2	1	2
1	39		7	5	2	2	2	30	2	1	1	2	1	4	2	1	2		10		2	4	2
1	43	4	8	6	2	1.6	2	12	4	3	1	2	3	2	2	1	1	5
0	48	4	3	7	2	1.5	1		2	3	1	3	4	1	2	4	1	5				2	1
0	36	6	1	7	1		1		3	2	2	2	2	2	2	1	1	5
1	80	4	10		2	1.2	2	3	2			2	3	4	2	2	1	5				1	1
1	80	3	10		2	1.2	2	5	2	1	1	2	3	4	2	1	1	5				1	1
1	33	5	1	7	2	1.5	2	20	2	1	1	2	2	4	3	4	2		50	0	3	1	2
0	12	5	3	6	1		2	18	3	2	2	2	3	2	1	4	2		0	1000	2	1	1
0	50	2	10	4	1		1		4	3	2	3	3	2	4	4	1	1				1	1
0	60	2	10	1		2	1	3	3	3	2	2	2	2	4	1	2					1	1
1	37	6	1	8	2	2	2	30	2	3	2	2	1	4	2	4	2		50	200	2	1	2
0	51	5	1	5	2	1.8	2	10	2	3	3	1	3	4	3	4	2		10	500	1	4	2
0	25	5	10	7	1		1		2	2	3	2	2	4	2	4	2		20	100	3	4	1
1	35	3	10	6	1		1		3	3	3	1	2	3	2	1	1	5				2	2
0	30	4	2	4	2	1.8	2	8	1	2	1	1	1	4	1	2	1	5				3	3
0	45	3	5	8	1		1		3	3	1	2	3	2	2	1	2		30	200	1	4	2
0	17	2	10	5	1		2	10	2	3	3	2	2	4	2	2	1	1				1	1
1	45	3	10	5	1		1		3	2	1	2	3	1	3	2	1	1				3	1
0	18	3	10	5	1		1		3	2	2	2	3	3	1	1	2		20	1000	1	2	1
1	49	2	5	8	1		1		2	3	2	1	2	4	1	2	1	5				4	2
1	29	5	3	7	1		1		3	1	1	2	3	2	3	1	2		50	1000	1	2	1
0	30	4	10	6	1		2	11	3	1	1	2	3	3	2	1	1	1				1	1
1	51	1	4	3	1		1		2	1	1	2	2	2	2	2	2		50	500	1	4	1
0	30	4	2	6	1		1		3	2	1	1	2	1	3	2	1	1				2	1
1	29	4	10	6	1		1		2	1	1	3	3	2	1	1	1	1				1	1
1	20	3	3	8	1		1		3	1	1	2	2	4	2	1	2		30	300	3	2	2
1	70	4	10	1	1		1		3	4	2	2	2	4	1	2	2		20	200	1	1	2
0	43	1	4	2	1		1		2	1	2	3	2	3	2	1	1	5				3	1
0	50	1	10	6	1		2	10	3	1	1	3	3	3	2	1	1					1	1
0	60	2	5	3	1		1		3	2	1	3	3	3	3	2	1	5				4	1
1	50	5	10		1		1		1	4	3	2	1	4	2,3	4	2				1
1	51				1		1		4	2	1	3	2	3	1	2	1	1				1	2
0	34	4	10	3	1		1		2	3	3	2	2	4	3	4	2		20	200	2	3	2
0	52	3	10	5	1		1		3	2	2	1	3	2	2	2	1	4				4	2
1	70	3	10	3	1		1		2	1	2	2	3	2	2	1	2		10	100	2	1	2
0	52	3	10	3	1		1		2	2	2	2	2	3	2	2	2		80	100	1	4	2
0	45	3	3	8	1		1		2	3	2	2	1	2	2	2	1	1				1	3
1	46	3	1	7	1		1		4	2	1	1	1	4	2	1	1	5				1	1
0	62	2	10	5	1		1		3	2	2	2	2	4	4	2	2		30	300	1	4	2
0	20	5	10	1	1		1		2	2	1	2	2	2	2	2	1	5				3	2
0	51	3	10	4	2	1.8	2	10	2	4	4	2	1	3	2	1	1	5				1	1
1	58	3	10	2	2	1.4	2	5	2	1	1	1	1	4	1,2	1	2		20	2000	4	4	1
1	37	5	2	7	1		1		4	2	2	3	1	4	2	1	2		50		2	2	1
0		5	7	4	1		1		2	2	2	2	2	2	2	3	1	1				1	1
1	50	5	1	8	1		1		2	2	2	1	1	4	2	3	1	5				4	1
1	50	5	2	6	2	1.8	2	6	2	2	3	2	1	2	2	1	2		100	100	2	1	1
0	38	4	2	8	1		1		1	4	4	1	1	4	1,2	4	2		100	1000	2	1	1
1	33	5	7	5	1		1		1	2	3	1	3	2	2	1	2		50		1	1	1
1	38	5	2	5	1		1		1	4	3	2	2	4	2	4	2		100		2	4	1
0	39	3	8	2	1		1		2	3	1	2	1	4	2	1	2		100		2	4	2
0	47	2	10	7	1		1		2	2	1	2	2	4	3	2	2		10	200	2	2	3
0	28	5	7	8	1		1		3	2	2	2	2	2	2	2	2		20	500	2	3	2
0	26	4	2	5	1		1		2	3	4	2	1	4	2	1	2					1	1
0	29	5	8	5	1		1		3	2	2	2	3	2	2	3	2		10	120	2	4	1
0	40	3	1	5	1		1		3	3	2	1	3	2	3	4	2		10	100	3	1	2
0	45	3	3	5	2	1.4	1		1	4	3	1	1	4	2	1	1	5				2	1
1	60	4	1	8	1		2	11	1	2	2	1	1	4	2	4	2	5				4	3
0	30	4	10	5	1		1		2	2	1	2	3	2	1	4	2		10	200	1	1	1
0	48				2	1.8	2	10	1	2	1	1	2	2	2	1	1	5				1	1
1	30				1		1	2	1	3	1	2	2	2	2	2	1	5				4	1
1	35	1	7		1		1		3	2	2	2	3	4	2	1	2		50	500	2	4	2
0	50	4	10	8	1		1		1	4	4	2	1	4	2	2	1	5				4	1
0	49	3	10	8	1		1		3	4	2	2	1	4	2	1	2	3				2	1
1	50	1	6	1	1		2	5	1	4	2	2	1	1	3	4	2		10	50	4	1	1
1	41	2	5	4	2	1.8	2	25	4	3	1	3	1	2	1,2	1	2		10	200	3	3	2
1	31	1	10	5	1		1		3	3	2	2	2	2	2	2	2		50	200	1	4	1
1	40	2	5	2	1		1		3	4	4	3	1	4	2	1	2		10	100	3	4	1
1	70	3	10	3	1		1		1	2	2	2	1	4	2,3	1	2		50		1	1	2
1	69	2	10	2	1		2	1	2	3	1	3	1	2	2	1	2		10		4	2	1
0	58	1	6	2	1		1		4	1	1	3	3	4	2	1	2		20	100	1	4	2
0	16	2	10	1	1		1		3	3	2	2	3	2	2	2	2		50	2000	2	2	2
1	21	4	10	5	1		1		1	2	2	1	2	2	1	2	2		100	2000	3	2	2
1	41	3	5	4	1		2	8	3	2	2	2	2	2	2	3	2		20	300	1	4	2
1	40	4	2	3	2	1.8	2	10	1	4	2	1	3	2	3	4	2		100	10000	2	4	1
1	72	1	10	1	1		1		3	1	1	3	2	3	3	3	2		20	200	1	3	2
0	40	2	10	3	1		2	2	3	2	2	3	2	3	1	2	2		10	100	1	4	2
0	30	4	10	3	1		1		2	2	1	2	1	2	1	1	1	5				4	1
0	49	2	5	3	1		1		3	1	1	2	3	2	1,2	2	1	5				4	1
0	62	2	9	2	1		1		3	2	2	2	3	3	2	1	1	1				4	2
0	55	2	5	5	1		1		3	1	1	2	3	2	3	3	1	5				4	2
0	48	5	2	2	1		1		3	2	2	2	2	2	2	2	1	5				3	2
0	34	2	6	3	2	1.8	1		3	2	1	2	2	2	2	2	1	1				3	2
0	40	2	10	3	2	2	2	2	2	3	2	1	1	2	3	4	1	1				2	3
0	51	1	10	2	1		1		1	4	2	3	1	4	3	2	1	1				1	3
1	75	1	2	1	1		1		2	2	2	2	1	2	4	3	1	1				4	1
1	70	1	10	1	1		1		3	1	1	3	1	3	2	1	1	1				1	2
1	60	1	10	1	1		1		2	2	1	3	1	4	4	1,2	1	1				1	2
1	54	3	10	2	1		1		1	1	1	2	1	4	1	4	1	1				3	2
1	26	2	5	8	1		1		1	2	1	2	3	2	2	2	2	5				1	1
1	19	4	10	1	1		1		3	1	1	2	2	2	2	2	1	5				1	1
1	29	2	5	8	1		1		2	4	3	1	2	4	4	2	1	1				4	1
1	76	1	6	1	2	1.8	2	1	3	1	1	2	2	2	2	2	1	1				4	1
1	71	1	10	1	1		1		1	1	1	3	2	4	2	1	1	1				1	2
